# Supplementary material for: Unveiling the Anti-Cholera and Active Diabetic Renoprotective Compounds of Maqian Essential Oil: A Computational and Molecular Dynamics Study
Source: Molecules. 2023 Dec 5;28(24):7954. doi: 10.3390/molecules28247954 (PMC10746104; doi:10.3390/molecules28247954)
Supplement: Supplementary file 1 [file molecules-28-07954-s001.zip]

Archive with 1 entries (1 files):
- molecules-2709717-supplementary.pdf
